# Supplementary material for: Different designs of kinase-phosphatase interactions and phosphatase sequestration shapes the robustness and signal flow in the MAPK cascade
Source: BMC Syst Biol. 2012 Jul 2;6:82. doi: 10.1186/1752-0509-6-82 (PMC3508828; doi:10.1186/1752-0509-6-82)
Supplement: Additional file 9 — Model files. The additional model files are provided as .xml files. Forty SBML model files are provided herewith. The models could be viewed using the software Copasi 4.6 (Build 32) which is open source software and could be downloaded for viewing and simulating the models ( http://www.copasi.org/tiki-index.php?page=downloadnoncommercial). Models 1–4: Models M1K1-M4K1 are subjected to constant/sustained input signal, in USEQ condition. Model file names are ‘M1_K1_USEQ.xml’, ‘M2_K1_USEQ.xml’, ‘M3_K1_USEQ.xml’ and ‘M4_K1_USEQ.xml’. Models 5–8: Models M1K1-M4 K1are subjected to constant/sustained input signal, in PSEQ condition. Model file names are ‘M1_K1_PSEQ.xml’, ‘M2_K1_PSEQ.xml’, ‘M3_K1_PSEQ.xml’ and ‘M4_K1_PSEQ.xml’. Models 9–12: Models M1K1-M4 K1are subjected to short duration signal of 600 s, in USEQ condition. Model file names are ‘M1_K1_USEQ_short_duration_signal.xml’, ‘M2_K1_USEQ_short_duration_signal.xml’, ‘M3_K1_USEQ_short_duration_signal.xml’ and ‘M4_K1_USEQ_short_duration_signal.xml’. Models 13–16: Models M1K1-M4 K1are subjected to short duration signal of 600 s, in PSEQ condition. Model file names are ‘M1_K1_PSEQ_short_duration_signal.xml’, ‘M2_K1_PSEQ_short_duration_signal.xml’, ‘M3_K1_PSEQ_short_duration_signal.xml’ and ‘M4_K1_PSEQ_short_duration_signal.xml’. Models 17–20: Models M1K2-M4 K2are subjected to constant/sustained input signal, in USEQ condition. Model file names are ‘M1_K2_USEQ.xml’, ‘M2_K2_USEQ.xml’, ‘M3_K2_USEQ.xml’ and ‘M4_K2_USEQ.xml’. Models 21–24: Models M1K2-M4K2are subjected to constant/sustained input signal, in PSEQ condition. Model file names are ‘M1_K2_PSEQ.xml’, ‘M2_K2_PSEQ.xml’, ‘M3_K2_PSEQ.xml’ and ‘M4_K2_PSEQ.xml’. Models 25–28: Models M1K2-M4K2are subjected to short duration signal of 600 s, in USEQ condition. Model file names are ‘M1_K2_USEQ_short_duration_signal.xml’, ‘M2_K2_USEQ_short_duration_signal.xml’, ‘M3_K2_USEQ_short_duration_signal.xml’ and ‘M4_K2_USEQ_short_duration_signal.xml’. Models 29–32: Models M1K2-M4 K2a [file 1752-0509-6-82-S9.zip]

Archive with 44 entries (40 files):
- All_Models/
- All_Models/All_SBML_K1/
- All_Models/All_SBML_K1/M1_K1_PSEQ.xml
- All_Models/All_SBML_K1/M1_K1_PSEQ_short_duration_signal.xml
- All_Models/All_SBML_K1/M1_K1_USEQ.xml
- All_Models/All_SBML_K1/M1_K1_USEQ_short_duration_signal.xml
- All_Models/All_SBML_K1/M2__K1_PSEQ.xml
- All_Models/All_SBML_K1/M2__K1_PSEQ_short_duration_signal.xml
- All_Models/All_SBML_K1/M2__K1_USEQ.xml
- All_Models/All_SBML_K1/M2__K1_USEQ_short_duration_signal.xml
- All_Models/All_SBML_K1/M3__K1_PSEQ.xml
- All_Models/All_SBML_K1/M3__K1_PSEQ_short_duration_signal.xml
- All_Models/All_SBML_K1/M3__K1_USEQ.xml
- All_Models/All_SBML_K1/M3__K1_USEQ_short_duration_signal.xml
- All_Models/All_SBML_K1/M4__K1_PSEQ.xml
- All_Models/All_SBML_K1/M4__K1_PSEQ_short_duration_signal.xml
- All_Models/All_SBML_K1/M4__K1_USEQ.xml
- All_Models/All_SBML_K1/M4__K1_USEQ_short_duration_signal.xml
- All_Models/All_SBML_K2/
- All_Models/All_SBML_K2/M1_K2_PSEQ.xml
- All_Models/All_SBML_K2/M1_K2_PSEQ_short_duration_signal.xml
- All_Models/All_SBML_K2/M1_K2_USEQ.xml
- All_Models/All_SBML_K2/M1_K2_USEQ_short_duration_signal.xml
- All_Models/All_SBML_K2/M2_K2_PSEQ.xml
- All_Models/All_SBML_K2/M2_K2_PSEQ_short_duration_signal.xml
- All_Models/All_SBML_K2/M2_K2_USEQ.xml
- All_Models/All_SBML_K2/M2_K2_USEQ_short_duration_signal.xml
- All_Models/All_SBML_K2/M3_K2_PSEQ.xml
- All_Models/All_SBML_K2/M3_K2_PSEQ_short_duration_signal.xml
- All_Models/All_SBML_K2/M3_K2_USEQ.xml
- All_Models/All_SBML_K2/M3_K2_USEQ_short_duration_signal.xml
- All_Models/All_SBML_K2/M4_K2_PSEQ.xml
- All_Models/All_SBML_K2/M4_K2_PSEQ_short_duration_signal.xml
- All_Models/All_SBML_K2/M4_K2_USEQ.xml
- All_Models/All_SBML_K2/M4_K2_USEQ_short_duration_signal.xml
- All_Models/All_SBML_K2_QSS/
- All_Models/All_SBML_K2_QSS/M1_PESQ.xml
- All_Models/All_SBML_K2_QSS/M1_UESQ.xml
- All_Models/All_SBML_K2_QSS/M2_PSEQ.xml
- All_Models/All_SBML_K2_QSS/M2_USEQ.xml
- All_Models/All_SBML_K2_QSS/M3_PSEQ.xml
- All_Models/All_SBML_K2_QSS/M3_USEQ.xml
- All_Models/All_SBML_K2_QSS/M4_PSEQ.xml
- All_Models/All_SBML_K2_QSS/M4_USEQ.xml
