# Supplementary material for: Different designs of kinase-phosphatase interactions and phosphatase sequestration shapes the robustness and signal flow in the MAPK cascade
Source: BMC Syst Biol. 2012 Jul 2;6:82. doi: 10.1186/1752-0509-6-82 (PMC3508828; doi:10.1186/1752-0509-6-82)
Supplement: Additional file 9 — Model files. The additional model files are provided as .xml files. Forty SBML model files are provided herewith. The models could be viewed using the software Copasi 4.6 (Build 32) which is open source software and could be downloaded for viewing and simulating the models ( http://www.copasi.org/tiki-index.php?page=downloadnoncommercial). Models 1–4: Models M1K1-M4K1 are subjected to constant/sustained input signal, in USEQ condition. Model file names are ‘M1_K1_USEQ.xml’, ‘M2_K1_USEQ.xml’, ‘M3_K1_USEQ.xml’ and ‘M4_K1_USEQ.xml’. Models 5–8: Models M1K1-M4 K1are subjected to constant/sustained input signal, in PSEQ condition. Model file names are ‘M1_K1_PSEQ.xml’, ‘M2_K1_PSEQ.xml’, ‘M3_K1_PSEQ.xml’ and ‘M4_K1_PSEQ.xml’. Models 9–12: Models M1K1-M4 K1are subjected to short duration signal of 600 s, in USEQ condition. Model file names are ‘M1_K1_USEQ_short_duration_signal.xml’, ‘M2_K1_USEQ_short_duration_signal.xml’, ‘M3_K1_USEQ_short_duration_signal.xml’ and ‘M4_K1_USEQ_short_duration_signal.xml’. Models 13–16: Models M1K1-M4 K1are subjected to short duration signal of 600 s, in PSEQ condition. Model file names are ‘M1_K1_PSEQ_short_duration_signal.xml’, ‘M2_K1_PSEQ_short_duration_signal.xml’, ‘M3_K1_PSEQ_short_duration_signal.xml’ and ‘M4_K1_PSEQ_short_duration_signal.xml’. Models 17–20: Models M1K2-M4 K2are subjected to constant/sustained input signal, in USEQ condition. Model file names are ‘M1_K2_USEQ.xml’, ‘M2_K2_USEQ.xml’, ‘M3_K2_USEQ.xml’ and ‘M4_K2_USEQ.xml’. Models 21–24: Models M1K2-M4K2are subjected to constant/sustained input signal, in PSEQ condition. Model file names are ‘M1_K2_PSEQ.xml’, ‘M2_K2_PSEQ.xml’, ‘M3_K2_PSEQ.xml’ and ‘M4_K2_PSEQ.xml’. Models 25–28: Models M1K2-M4K2are subjected to short duration signal of 600 s, in USEQ condition. Model file names are ‘M1_K2_USEQ_short_duration_signal.xml’, ‘M2_K2_USEQ_short_duration_signal.xml’, ‘M3_K2_USEQ_short_duration_signal.xml’ and ‘M4_K2_USEQ_short_duration_signal.xml’. Models 29–32: Models M1K2-M4 K2a [file 1752-0509-6-82-S9.zip › All_Models/All_SBML_K2_QSS/M3_USEQ.xml]

<?xml version="1.0" encoding="UTF-8"?>
<!-- Created by COPASI version 4.7 (Build 34) on 2012-04-12 11:31 with libSBML version 4.2.0. -->
<sbml xmlns="http://www.sbml.org/sbml/level2/version2" level="2" version="2">
  <model metaid="COPASI1" id="Model_1" name="New Model">
    <notes>
      <body xmlns="http://www.w3.org/1999/xhtml"/>
    </notes>
    <annotation>
      <COPASI xmlns="http://www.copasi.org/static/sbml">
        <rdf:RDF xmlns:dcterms="http://purl.org/dc/terms/" xmlns:rdf="http://www.w3.org/1999/02/22-rdf-syntax-ns#">
          <rdf:Description rdf:about="#COPASI1">
            <dcterms:created>
              <rdf:Description>
                <dcterms:W3CDTF>2011-07-20T15:39:03Z</dcterms:W3CDTF>
              </rdf:Description>
            </dcterms:created>
          </rdf:Description>
        </rdf:RDF>
      </COPASI>
    </annotation>
    <listOfFunctionDefinitions>
      <functionDefinition metaid="COPASI26" id="function_10" name="10">
        <annotation>
          <COPASI xmlns="http://www.copasi.org/static/sbml">
            <rdf:RDF xmlns:dcterms="http://purl.org/dc/terms/" xmlns:rdf="http://www.w3.org/1999/02/22-rdf-syntax-ns#">
              <rdf:Description rdf:about="#COPASI26">
                <dcterms:created>
                  <rdf:Description>
                    <dcterms:W3CDTF>2011-07-20T16:09:47Z</dcterms:W3CDTF>
                  </rdf:Description>
                </dcterms:created>
              </rdf:Description>
            </rdf:RDF>
          </COPASI>
        </annotation>
        <math xmlns="http://www.w3.org/1998/Math/MathML">
          <lambda>
            <bvar>
              <ci> k10 </ci>
            </bvar>
            <bvar>
              <ci> MK_P </ci>
            </bvar>
            <bvar>
              <ci> K10 </ci>
            </bvar>
            <bvar>
              <ci> MKK_PP </ci>
            </bvar>
            <bvar>
              <ci> MKK_P </ci>
            </bvar>
            <bvar>
              <ci> MK_PP </ci>
            </bvar>
            <bvar>
              <ci> MKK </ci>
            </bvar>
            <bvar>
              <ci> MK </ci>
            </bvar>
            <bvar>
              <ci> P2 </ci>
            </bvar>
            <bvar>
              <ci> K5 </ci>
            </bvar>
            <bvar>
              <ci> K6 </ci>
            </bvar>
            <bvar>
              <ci> Kse2 </ci>
            </bvar>
            <bvar>
              <ci> K9 </ci>
            </bvar>
            <apply>
              <divide/>
              <apply>
                <divide/>
                <apply>
                  <times/>
                  <ci> k10 </ci>
                  <ci> P2 </ci>
                  <ci> MK_P </ci>
                </apply>
                <ci> K10 </ci>
              </apply>
              <apply>
                <plus/>
                <cn> 1 </cn>
                <apply>
                  <divide/>
                  <ci> MKK_PP </ci>
                  <ci> K5 </ci>
                </apply>
                <apply>
                  <divide/>
                  <ci> MKK_P </ci>
                  <ci> K6 </ci>
                </apply>
                <apply>
                  <divide/>
                  <ci> MKK </ci>
                  <ci> Kse2 </ci>
                </apply>
                <apply>
                  <divide/>
                  <ci> MK </ci>
                  <ci> Kse2 </ci>
                </apply>
                <apply>
                  <divide/>
                  <ci> MK_P </ci>
                  <ci> K10 </ci>
                </apply>
                <apply>
                  <divide/>
                  <ci> MK_PP </ci>
                  <ci> K9 </ci>
                </apply>
              </apply>
            </apply>
          </lambda>
        </math>
      </functionDefinition>
      <functionDefinition metaid="COPASI27" id="function_1" name="1">
        <annotation>
          <COPASI xmlns="http://www.copasi.org/static/sbml">
            <rdf:RDF xmlns:dcterms="http://purl.org/dc/terms/" xmlns:rdf="http://www.w3.org/1999/02/22-rdf-syntax-ns#">
              <rdf:Description rdf:about="#COPASI27">
                <dcterms:created>
                  <rdf:Description>
                    <dcterms:W3CDTF>2011-07-20T16:10:07Z</dcterms:W3CDTF>
                  </rdf:Description>
                </dcterms:created>
              </rdf:Description>
            </rdf:RDF>
          </COPASI>
        </annotation>
        <math xmlns="http://www.w3.org/1998/Math/MathML">
          <lambda>
            <bvar>
              <ci> MKKK </ci>
            </bvar>
            <bvar>
              <ci> K1 </ci>
            </bvar>
            <bvar>
              <ci> Sig </ci>
            </bvar>
            <bvar>
              <ci> k1 </ci>
            </bvar>
            <apply>
              <divide/>
              <apply>
                <times/>
                <ci> Sig </ci>
                <ci> k1 </ci>
                <ci> MKKK </ci>
              </apply>
              <apply>
                <plus/>
                <ci> K1 </ci>
                <ci> MKKK </ci>
              </apply>
            </apply>
          </lambda>
        </math>
      </functionDefinition>
      <functionDefinition metaid="COPASI28" id="function_2" name="2">
        <annotation>
          <COPASI xmlns="http://www.copasi.org/static/sbml">
            <rdf:RDF xmlns:dcterms="http://purl.org/dc/terms/" xmlns:rdf="http://www.w3.org/1999/02/22-rdf-syntax-ns#">
              <rdf:Description rdf:about="#COPASI28">
                <dcterms:created>
                  <rdf:Description>
                    <dcterms:W3CDTF>2011-07-20T16:11:15Z</dcterms:W3CDTF>
                  </rdf:Description>
                </dcterms:created>
              </rdf:Description>
            </rdf:RDF>
          </COPASI>
        </annotation>
        <math xmlns="http://www.w3.org/1998/Math/MathML">
          <lambda>
            <bvar>
              <ci> MKKK_P </ci>
            </bvar>
            <bvar>
              <ci> K2 </ci>
            </bvar>
            <bvar>
              <ci> k2 </ci>
            </bvar>
            <bvar>
              <ci> P1 </ci>
            </bvar>
            <bvar>
              <ci> MKKK </ci>
            </bvar>
            <bvar>
              <ci> Kse1 </ci>
            </bvar>
            <apply>
              <divide/>
              <apply>
                <divide/>
                <apply>
                  <times/>
                  <ci> k2 </ci>
                  <ci> P1 </ci>
                  <ci> MKKK_P </ci>
                </apply>
                <ci> K2 </ci>
              </apply>
              <apply>
                <plus/>
                <cn> 1 </cn>
                <apply>
                  <divide/>
                  <ci> MKKK_P </ci>
                  <ci> K2 </ci>
                </apply>
                <apply>
                  <divide/>
                  <ci> MKKK </ci>
                  <ci> Kse1 </ci>
                </apply>
              </apply>
            </apply>
          </lambda>
        </math>
      </functionDefinition>
      <functionDefinition metaid="COPASI29" id="function_3" name="3">
        <annotation>
          <COPASI xmlns="http://www.copasi.org/static/sbml">
            <rdf:RDF xmlns:dcterms="http://purl.org/dc/terms/" xmlns:rdf="http://www.w3.org/1999/02/22-rdf-syntax-ns#">
              <rdf:Description rdf:about="#COPASI29">
                <dcterms:created>
                  <rdf:Description>
                    <dcterms:W3CDTF>2011-07-20T16:12:20Z</dcterms:W3CDTF>
                  </rdf:Description>
                </dcterms:created>
              </rdf:Description>
            </rdf:RDF>
          </COPASI>
        </annotation>
        <math xmlns="http://www.w3.org/1998/Math/MathML">
          <lambda>
            <bvar>
              <ci> k3 </ci>
            </bvar>
            <bvar>
              <ci> MKKK_P </ci>
            </bvar>
            <bvar>
              <ci> MKK </ci>
            </bvar>
            <bvar>
              <ci> K3 </ci>
            </bvar>
            <bvar>
              <ci> MKK_P </ci>
            </bvar>
            <bvar>
              <ci> K4 </ci>
            </bvar>
            <apply>
              <divide/>
              <apply>
                <divide/>
                <apply>
                  <times/>
                  <ci> k3 </ci>
                  <ci> MKKK_P </ci>
                  <ci> MKK </ci>
                </apply>
                <ci> K3 </ci>
              </apply>
              <apply>
                <plus/>
                <cn> 1 </cn>
                <apply>
                  <divide/>
                  <ci> MKK </ci>
                  <ci> K3 </ci>
                </apply>
                <apply>
                  <divide/>
                  <ci> MKK_P </ci>
                  <ci> K4 </ci>
                </apply>
              </apply>
            </apply>
          </lambda>
        </math>
      </functionDefinition>
      <functionDefinition metaid="COPASI30" id="function_4" name="4">
        <annotation>
          <COPASI xmlns="http://www.copasi.org/static/sbml">
            <rdf:RDF xmlns:dcterms="http://purl.org/dc/terms/" xmlns:rdf="http://www.w3.org/1999/02/22-rdf-syntax-ns#">
              <rdf:Description rdf:about="#COPASI30">
                <dcterms:created>
                  <rdf:Description>
                    <dcterms:W3CDTF>2011-07-20T16:16:53Z</dcterms:W3CDTF>
                  </rdf:Description>
                </dcterms:created>
              </rdf:Description>
            </rdf:RDF>
          </COPASI>
        </annotation>
        <math xmlns="http://www.w3.org/1998/Math/MathML">
          <lambda>
            <bvar>
              <ci> k4 </ci>
            </bvar>
            <bvar>
              <ci> MKKK_P </ci>
            </bvar>
            <bvar>
              <ci> MKK_P </ci>
            </bvar>
            <bvar>
              <ci> K4 </ci>
            </bvar>
            <bvar>
              <ci> MKK </ci>
            </bvar>
            <bvar>
              <ci> K3 </ci>
            </bvar>
            <apply>
              <divide/>
              <apply>
                <divide/>
                <apply>
                  <times/>
                  <ci> k4 </ci>
                  <ci> MKKK_P </ci>
                  <ci> MKK_P </ci>
                </apply>
                <ci> K4 </ci>
              </apply>
              <apply>
                <plus/>
                <cn> 1 </cn>
                <apply>
                  <divide/>
                  <ci> MKK </ci>
                  <ci> K3 </ci>
                </apply>
                <apply>
                  <divide/>
                  <ci> MKK_P </ci>
                  <ci> K4 </ci>
                </apply>
              </apply>
            </apply>
          </lambda>
        </math>
      </functionDefinition>
      <functionDefinition metaid="COPASI31" id="function_5" name="5">
        <annotation>
          <COPASI xmlns="http://www.copasi.org/static/sbml">
            <rdf:RDF xmlns:dcterms="http://purl.org/dc/terms/" xmlns:rdf="http://www.w3.org/1999/02/22-rdf-syntax-ns#">
              <rdf:Description rdf:about="#COPASI31">
                <dcterms:created>
                  <rdf:Description>
                    <dcterms:W3CDTF>2011-07-20T16:19:38Z</dcterms:W3CDTF>
                  </rdf:Description>
                </dcterms:created>
              </rdf:Description>
            </rdf:RDF>
          </COPASI>
        </annotation>
        <math xmlns="http://www.w3.org/1998/Math/MathML">
          <lambda>
            <bvar>
              <ci> k5 </ci>
            </bvar>
            <bvar>
              <ci> MKK_PP </ci>
            </bvar>
            <bvar>
              <ci> K5 </ci>
            </bvar>
            <bvar>
              <ci> MKK_P </ci>
            </bvar>
            <bvar>
              <ci> MK_P </ci>
            </bvar>
            <bvar>
              <ci> MK_PP </ci>
            </bvar>
            <bvar>
              <ci> MKK </ci>
            </bvar>
            <bvar>
              <ci> MK </ci>
            </bvar>
            <bvar>
              <ci> P2 </ci>
            </bvar>
            <bvar>
              <ci> K6 </ci>
            </bvar>
            <bvar>
              <ci> Kse2 </ci>
            </bvar>
            <bvar>
              <ci> K10 </ci>
            </bvar>
            <bvar>
              <ci> K9 </ci>
            </bvar>
            <apply>
              <divide/>
              <apply>
                <divide/>
                <apply>
                  <times/>
                  <ci> k5 </ci>
                  <ci> P2 </ci>
                  <ci> MKK_PP </ci>
                </apply>
                <ci> K5 </ci>
              </apply>
              <apply>
                <plus/>
                <cn> 1 </cn>
                <apply>
                  <divide/>
                  <ci> MKK_PP </ci>
                  <ci> K5 </ci>
                </apply>
                <apply>
                  <divide/>
                  <ci> MKK_P </ci>
                  <ci> K6 </ci>
                </apply>
                <apply>
                  <divide/>
                  <ci> MKK </ci>
                  <ci> Kse2 </ci>
                </apply>
                <apply>
                  <divide/>
                  <ci> MK </ci>
                  <ci> Kse2 </ci>
                </apply>
                <apply>
                  <divide/>
                  <ci> MK_P </ci>
                  <ci> K10 </ci>
                </apply>
                <apply>
                  <divide/>
                  <ci> MK_PP </ci>
                  <ci> K9 </ci>
                </apply>
              </apply>
            </apply>
          </lambda>
        </math>
      </functionDefinition>
      <functionDefinition metaid="COPASI32" id="function_6" name="6">
        <annotation>
          <COPASI xmlns="http://www.copasi.org/static/sbml">
            <rdf:RDF xmlns:dcterms="http://purl.org/dc/terms/" xmlns:rdf="http://www.w3.org/1999/02/22-rdf-syntax-ns#">
              <rdf:Description rdf:about="#COPASI32">
                <dcterms:created>
                  <rdf:Description>
                    <dcterms:W3CDTF>2011-07-20T16:21:51Z</dcterms:W3CDTF>
                  </rdf:Description>
                </dcterms:created>
              </rdf:Description>
            </rdf:RDF>
          </COPASI>
        </annotation>
        <math xmlns="http://www.w3.org/1998/Math/MathML">
          <lambda>
            <bvar>
              <ci> k6 </ci>
            </bvar>
            <bvar>
              <ci> MKK_P </ci>
            </bvar>
            <bvar>
              <ci> K6 </ci>
            </bvar>
            <bvar>
              <ci> MKK_PP </ci>
            </bvar>
            <bvar>
              <ci> MK_P </ci>
            </bvar>
            <bvar>
              <ci> MK_PP </ci>
            </bvar>
            <bvar>
              <ci> MKK </ci>
            </bvar>
            <bvar>
              <ci> MK </ci>
            </bvar>
            <bvar>
              <ci> P2 </ci>
            </bvar>
            <bvar>
              <ci> K5 </ci>
            </bvar>
            <bvar>
              <ci> Kse2 </ci>
            </bvar>
            <bvar>
              <ci> K9 </ci>
            </bvar>
            <bvar>
              <ci> K10 </ci>
            </bvar>
            <apply>
              <divide/>
              <apply>
                <divide/>
                <apply>
                  <times/>
                  <ci> k6 </ci>
                  <ci> P2 </ci>
                  <ci> MKK_P </ci>
                </apply>
                <ci> K6 </ci>
              </apply>
              <apply>
                <plus/>
                <cn> 1 </cn>
                <apply>
                  <divide/>
                  <ci> MKK_PP </ci>
                  <ci> K5 </ci>
                </apply>
                <apply>
                  <divide/>
                  <ci> MKK_P </ci>
                  <ci> K6 </ci>
                </apply>
                <apply>
                  <divide/>
                  <ci> MKK </ci>
                  <ci> Kse2 </ci>
                </apply>
                <apply>
                  <divide/>
                  <ci> MK </ci>
                  <ci> Kse2 </ci>
                </apply>
                <apply>
                  <divide/>
                  <ci> MK_P </ci>
                  <ci> K9 </ci>
                </apply>
                <apply>
                  <divide/>
                  <ci> MK_PP </ci>
                  <ci> K10 </ci>
                </apply>
              </apply>
            </apply>
          </lambda>
        </math>
      </functionDefinition>
      <functionDefinition metaid="COPASI33" id="function_7" name="7">
        <annotation>
          <COPASI xmlns="http://www.copasi.org/static/sbml">
            <rdf:RDF xmlns:dcterms="http://purl.org/dc/terms/" xmlns:rdf="http://www.w3.org/1999/02/22-rdf-syntax-ns#">
              <rdf:Description rdf:about="#COPASI33">
                <dcterms:created>
                  <rdf:Description>
                    <dcterms:W3CDTF>2011-07-20T16:24:53Z</dcterms:W3CDTF>
                  </rdf:Description>
                </dcterms:created>
              </rdf:Description>
            </rdf:RDF>
          </COPASI>
        </annotation>
        <math xmlns="http://www.w3.org/1998/Math/MathML">
          <lambda>
            <bvar>
              <ci> k7 </ci>
            </bvar>
            <bvar>
              <ci> MKK_PP </ci>
            </bvar>
            <bvar>
              <ci> MK </ci>
            </bvar>
            <bvar>
              <ci> K7 </ci>
            </bvar>
            <bvar>
              <ci> MK_P </ci>
            </bvar>
            <bvar>
              <ci> K8 </ci>
            </bvar>
            <apply>
              <divide/>
              <apply>
                <divide/>
                <apply>
                  <times/>
                  <ci> k7 </ci>
                  <ci> MKK_PP </ci>
                  <ci> MK </ci>
                </apply>
                <ci> K7 </ci>
              </apply>
              <apply>
                <plus/>
                <cn> 1 </cn>
                <apply>
                  <divide/>
                  <ci> MK </ci>
                  <ci> K7 </ci>
                </apply>
                <apply>
                  <divide/>
                  <ci> MK_P </ci>
                  <ci> K8 </ci>
                </apply>
              </apply>
            </apply>
          </lambda>
        </math>
      </functionDefinition>
      <functionDefinition metaid="COPASI34" id="function_9" name="9">
        <annotation>
          <COPASI xmlns="http://www.copasi.org/static/sbml">
            <rdf:RDF xmlns:dcterms="http://purl.org/dc/terms/" xmlns:rdf="http://www.w3.org/1999/02/22-rdf-syntax-ns#">
              <rdf:Description rdf:about="#COPASI34">
                <dcterms:created>
                  <rdf:Description>
                    <dcterms:W3CDTF>2011-07-20T16:30:05Z</dcterms:W3CDTF>
                  </rdf:Description>
                </dcterms:created>
              </rdf:Description>
            </rdf:RDF>
          </COPASI>
        </annotation>
        <math xmlns="http://www.w3.org/1998/Math/MathML">
          <lambda>
            <bvar>
              <ci> k9 </ci>
            </bvar>
            <bvar>
              <ci> MK_PP </ci>
            </bvar>
            <bvar>
              <ci> K9 </ci>
            </bvar>
            <bvar>
              <ci> MKK_PP </ci>
            </bvar>
            <bvar>
              <ci> MKK_P </ci>
            </bvar>
            <bvar>
              <ci> MK_P </ci>
            </bvar>
            <bvar>
              <ci> MKK </ci>
            </bvar>
            <bvar>
              <ci> MK </ci>
            </bvar>
            <bvar>
              <ci> P2 </ci>
            </bvar>
            <bvar>
              <ci> K5 </ci>
            </bvar>
            <bvar>
              <ci> K6 </ci>
            </bvar>
            <bvar>
              <ci> Kse2 </ci>
            </bvar>
            <bvar>
              <ci> K10 </ci>
            </bvar>
            <apply>
              <divide/>
              <apply>
                <divide/>
                <apply>
                  <times/>
                  <ci> k9 </ci>
                  <ci> P2 </ci>
                  <ci> MK_PP </ci>
                </apply>
                <ci> K9 </ci>
              </apply>
              <apply>
                <plus/>
                <cn> 1 </cn>
                <apply>
                  <divide/>
                  <ci> MKK_PP </ci>
                  <ci> K5 </ci>
                </apply>
                <apply>
                  <divide/>
                  <ci> MKK_P </ci>
                  <ci> K6 </ci>
                </apply>
                <apply>
                  <divide/>
                  <ci> MKK </ci>
                  <ci> Kse2 </ci>
                </apply>
                <apply>
                  <divide/>
                  <ci> MK </ci>
                  <ci> Kse2 </ci>
                </apply>
                <apply>
                  <divide/>
                  <ci> MK_P </ci>
                  <ci> K10 </ci>
                </apply>
                <apply>
                  <divide/>
                  <ci> MK_PP </ci>
                  <ci> K9 </ci>
                </apply>
              </apply>
            </apply>
          </lambda>
        </math>
      </functionDefinition>
      <functionDefinition metaid="COPASI35" id="function_8" name="8">
        <annotation>
          <COPASI xmlns="http://www.copasi.org/static/sbml">
            <rdf:RDF xmlns:dcterms="http://purl.org/dc/terms/" xmlns:rdf="http://www.w3.org/1999/02/22-rdf-syntax-ns#">
              <rdf:Description rdf:about="#COPASI35">
                <dcterms:created>
                  <rdf:Description>
                    <dcterms:W3CDTF>2011-07-20T16:29:07Z</dcterms:W3CDTF>
                  </rdf:Description>
                </dcterms:created>
              </rdf:Description>
            </rdf:RDF>
          </COPASI>
        </annotation>
        <math xmlns="http://www.w3.org/1998/Math/MathML">
          <lambda>
            <bvar>
              <ci> k7 </ci>
            </bvar>
            <bvar>
              <ci> MKK_PP </ci>
            </bvar>
            <bvar>
              <ci> MK_P </ci>
            </bvar>
            <bvar>
              <ci> K8 </ci>
            </bvar>
            <bvar>
              <ci> MK </ci>
            </bvar>
            <bvar>
              <ci> K7 </ci>
            </bvar>
            <apply>
              <divide/>
              <apply>
                <divide/>
                <apply>
                  <times/>
                  <ci> k7 </ci>
                  <ci> MKK_PP </ci>
                  <ci> MK_P </ci>
                </apply>
                <ci> K8 </ci>
              </apply>
              <apply>
                <plus/>
                <cn> 1 </cn>
                <apply>
                  <divide/>
                  <ci> MK </ci>
                  <ci> K7 </ci>
                </apply>
                <apply>
                  <divide/>
                  <ci> MK_P </ci>
                  <ci> K8 </ci>
                </apply>
              </apply>
            </apply>
          </lambda>
        </math>
      </functionDefinition>
    </listOfFunctionDefinitions>
    <listOfUnitDefinitions>
      <unitDefinition id="volume" name="volume">
        <listOfUnits>
          <unit kind="litre" scale="-3"/>
        </listOfUnits>
      </unitDefinition>
      <unitDefinition id="substance" name="substance">
        <listOfUnits>
          <unit kind="mole" scale="-3"/>
        </listOfUnits>
      </unitDefinition>
    </listOfUnitDefinitions>
    <listOfCompartments>
      <compartment id="compartment_1" name="compartment" size="1"/>
    </listOfCompartments>
    <listOfSpecies>
      <species id="species_1" name="MKKK" compartment="compartment_1" initialConcentration="299.999985553313"/>
      <species id="species_2" name="MKKK_P" compartment="compartment_1" initialConcentration="0"/>
      <species id="species_3" name="MKK" compartment="compartment_1" initialConcentration="1199.99994221325"/>
      <species id="species_4" name="MKK_P" compartment="compartment_1" initialConcentration="0"/>
      <species id="species_5" name="MKK_PP" compartment="compartment_1" initialConcentration="0"/>
      <species metaid="COPASI2" id="species_6" name="MK" compartment="compartment_1" initialConcentration="1199.99994221325">
        <annotation>
          <COPASI xmlns="http://www.copasi.org/static/sbml">
            <rdf:RDF xmlns:dcterms="http://purl.org/dc/terms/" xmlns:rdf="http://www.w3.org/1999/02/22-rdf-syntax-ns#">
              <rdf:Description rdf:about="#COPASI2">
                <dcterms:created>
                  <rdf:Description>
                    <dcterms:W3CDTF>2011-07-20T16:46:42Z</dcterms:W3CDTF>
                  </rdf:Description>
                </dcterms:created>
              </rdf:Description>
            </rdf:RDF>
          </COPASI>
        </annotation>
      </species>
      <species id="species_7" name="MK_P" compartment="compartment_1" initialConcentration="0"/>
      <species id="species_8" name="MK_PP" compartment="compartment_1" initialConcentration="0"/>
      <species id="species_9" name="P1" compartment="compartment_1" initialConcentration="100"/>
      <species id="species_10" name="P2" compartment="compartment_1" initialConcentration="200"/>
      <species id="species_11" name="Sig" compartment="compartment_1" initialConcentration="20"/>
    </listOfSpecies>
    <listOfParameters>
      <parameter metaid="COPASI3" id="parameter_1" name="K1" value="100">
        <annotation>
          <COPASI xmlns="http://www.copasi.org/static/sbml">
            <rdf:RDF xmlns:dcterms="http://purl.org/dc/terms/" xmlns:rdf="http://www.w3.org/1999/02/22-rdf-syntax-ns#">
              <rdf:Description rdf:about="#COPASI3">
                <dcterms:created>
                  <rdf:Description>
                    <dcterms:W3CDTF>2011-12-21T14:40:58Z</dcterms:W3CDTF>
                  </rdf:Description>
                </dcterms:created>
              </rdf:Description>
            </rdf:RDF>
          </COPASI>
        </annotation>
      </parameter>
      <parameter metaid="COPASI4" id="parameter_2" name="K2" value="54.3">
        <annotation>
          <COPASI xmlns="http://www.copasi.org/static/sbml">
            <rdf:RDF xmlns:dcterms="http://purl.org/dc/terms/" xmlns:rdf="http://www.w3.org/1999/02/22-rdf-syntax-ns#">
              <rdf:Description rdf:about="#COPASI4">
                <dcterms:created>
                  <rdf:Description>
                    <dcterms:W3CDTF>2011-12-21T14:41:06Z</dcterms:W3CDTF>
                  </rdf:Description>
                </dcterms:created>
              </rdf:Description>
            </rdf:RDF>
          </COPASI>
        </annotation>
      </parameter>
      <parameter metaid="COPASI5" id="parameter_3" name="K3" value="50.5">
        <annotation>
          <COPASI xmlns="http://www.copasi.org/static/sbml">
            <rdf:RDF xmlns:dcterms="http://purl.org/dc/terms/" xmlns:rdf="http://www.w3.org/1999/02/22-rdf-syntax-ns#">
              <rdf:Description rdf:about="#COPASI5">
                <dcterms:created>
                  <rdf:Description>
                    <dcterms:W3CDTF>2011-12-21T14:41:17Z</dcterms:W3CDTF>
                  </rdf:Description>
                </dcterms:created>
              </rdf:Description>
            </rdf:RDF>
          </COPASI>
        </annotation>
      </parameter>
      <parameter metaid="COPASI6" id="parameter_4" name="K4" value="500">
        <annotation>
          <COPASI xmlns="http://www.copasi.org/static/sbml">
            <rdf:RDF xmlns:dcterms="http://purl.org/dc/terms/" xmlns:rdf="http://www.w3.org/1999/02/22-rdf-syntax-ns#">
              <rdf:Description rdf:about="#COPASI6">
                <dcterms:created>
                  <rdf:Description>
                    <dcterms:W3CDTF>2011-12-21T14:41:24Z</dcterms:W3CDTF>
                  </rdf:Description>
                </dcterms:created>
              </rdf:Description>
            </rdf:RDF>
          </COPASI>
        </annotation>
      </parameter>
      <parameter metaid="COPASI7" id="parameter_5" name="K5" value="26.2">
        <annotation>
          <COPASI xmlns="http://www.copasi.org/static/sbml">
            <rdf:RDF xmlns:dcterms="http://purl.org/dc/terms/" xmlns:rdf="http://www.w3.org/1999/02/22-rdf-syntax-ns#">
              <rdf:Description rdf:about="#COPASI7">
                <dcterms:created>
                  <rdf:Description>
                    <dcterms:W3CDTF>2011-12-21T14:41:33Z</dcterms:W3CDTF>
                  </rdf:Description>
                </dcterms:created>
              </rdf:Description>
            </rdf:RDF>
          </COPASI>
        </annotation>
      </parameter>
      <parameter metaid="COPASI8" id="parameter_6" name="K6" value="108.6">
        <annotation>
          <COPASI xmlns="http://www.copasi.org/static/sbml">
            <rdf:RDF xmlns:dcterms="http://purl.org/dc/terms/" xmlns:rdf="http://www.w3.org/1999/02/22-rdf-syntax-ns#">
              <rdf:Description rdf:about="#COPASI8">
                <dcterms:created>
                  <rdf:Description>
                    <dcterms:W3CDTF>2011-12-21T14:41:43Z</dcterms:W3CDTF>
                  </rdf:Description>
                </dcterms:created>
              </rdf:Description>
            </rdf:RDF>
          </COPASI>
        </annotation>
      </parameter>
      <parameter metaid="COPASI9" id="parameter_7" name="K7" value="50.5">
        <annotation>
          <COPASI xmlns="http://www.copasi.org/static/sbml">
            <rdf:RDF xmlns:dcterms="http://purl.org/dc/terms/" xmlns:rdf="http://www.w3.org/1999/02/22-rdf-syntax-ns#">
              <rdf:Description rdf:about="#COPASI9">
                <dcterms:created>
                  <rdf:Description>
                    <dcterms:W3CDTF>2011-12-21T14:41:52Z</dcterms:W3CDTF>
                  </rdf:Description>
                </dcterms:created>
              </rdf:Description>
            </rdf:RDF>
          </COPASI>
        </annotation>
      </parameter>
      <parameter metaid="COPASI10" id="parameter_8" name="K8" value="500">
        <annotation>
          <COPASI xmlns="http://www.copasi.org/static/sbml">
            <rdf:RDF xmlns:dcterms="http://purl.org/dc/terms/" xmlns:rdf="http://www.w3.org/1999/02/22-rdf-syntax-ns#">
              <rdf:Description rdf:about="#COPASI10">
                <dcterms:created>
                  <rdf:Description>
                    <dcterms:W3CDTF>2011-12-21T14:42:01Z</dcterms:W3CDTF>
                  </rdf:Description>
                </dcterms:created>
              </rdf:Description>
            </rdf:RDF>
          </COPASI>
        </annotation>
      </parameter>
      <parameter metaid="COPASI11" id="parameter_9" name="K9" value="24.6">
        <annotation>
          <COPASI xmlns="http://www.copasi.org/static/sbml">
            <rdf:RDF xmlns:dcterms="http://purl.org/dc/terms/" xmlns:rdf="http://www.w3.org/1999/02/22-rdf-syntax-ns#">
              <rdf:Description rdf:about="#COPASI11">
                <dcterms:created>
                  <rdf:Description>
                    <dcterms:W3CDTF>2011-12-21T14:42:12Z</dcterms:W3CDTF>
                  </rdf:Description>
                </dcterms:created>
              </rdf:Description>
            </rdf:RDF>
          </COPASI>
        </annotation>
      </parameter>
      <parameter metaid="COPASI12" id="parameter_10" name="K10" value="108.6">
        <annotation>
          <COPASI xmlns="http://www.copasi.org/static/sbml">
            <rdf:RDF xmlns:dcterms="http://purl.org/dc/terms/" xmlns:rdf="http://www.w3.org/1999/02/22-rdf-syntax-ns#">
              <rdf:Description rdf:about="#COPASI12">
                <dcterms:created>
                  <rdf:Description>
                    <dcterms:W3CDTF>2011-12-21T14:42:22Z</dcterms:W3CDTF>
                  </rdf:Description>
                </dcterms:created>
              </rdf:Description>
            </rdf:RDF>
          </COPASI>
        </annotation>
      </parameter>
      <parameter metaid="COPASI13" id="parameter_11" name="Kse1" value="3e+051">
        <annotation>
          <COPASI xmlns="http://www.copasi.org/static/sbml">
            <rdf:RDF xmlns:dcterms="http://purl.org/dc/terms/" xmlns:rdf="http://www.w3.org/1999/02/22-rdf-syntax-ns#">
              <rdf:Description rdf:about="#COPASI13">
                <dcterms:created>
                  <rdf:Description>
                    <dcterms:W3CDTF>2011-12-21T14:42:33Z</dcterms:W3CDTF>
                  </rdf:Description>
                </dcterms:created>
              </rdf:Description>
            </rdf:RDF>
          </COPASI>
        </annotation>
      </parameter>
      <parameter metaid="COPASI14" id="parameter_12" name="Kse2" value="3e+051">
        <annotation>
          <COPASI xmlns="http://www.copasi.org/static/sbml">
            <rdf:RDF xmlns:dcterms="http://purl.org/dc/terms/" xmlns:rdf="http://www.w3.org/1999/02/22-rdf-syntax-ns#">
              <rdf:Description rdf:about="#COPASI14">
                <dcterms:created>
                  <rdf:Description>
                    <dcterms:W3CDTF>2011-12-21T14:42:45Z</dcterms:W3CDTF>
                  </rdf:Description>
                </dcterms:created>
              </rdf:Description>
            </rdf:RDF>
          </COPASI>
        </annotation>
      </parameter>
    </listOfParameters>
    <listOfReactions>
      <reaction metaid="COPASI16" id="reaction_1" name="1" reversible="false">
        <annotation>
          <COPASI xmlns="http://www.copasi.org/static/sbml">
            <rdf:RDF xmlns:dcterms="http://purl.org/dc/terms/" xmlns:rdf="http://www.w3.org/1999/02/22-rdf-syntax-ns#">
              <rdf:Description rdf:about="#COPASI16">
                <dcterms:created>
                  <rdf:Description>
                    <dcterms:W3CDTF>2011-07-20T15:41:12Z</dcterms:W3CDTF>
                  </rdf:Description>
                </dcterms:created>
              </rdf:Description>
            </rdf:RDF>
          </COPASI>
        </annotation>
        <listOfReactants>
          <speciesReference species="species_1"/>
        </listOfReactants>
        <listOfProducts>
          <speciesReference species="species_2"/>
        </listOfProducts>
        <listOfModifiers>
          <modifierSpeciesReference species="species_11"/>
        </listOfModifiers>
        <kineticLaw>
          <math xmlns="http://www.w3.org/1998/Math/MathML">
            <apply>
              <times/>
              <ci> compartment_1 </ci>
              <apply>
                <ci> function_1 </ci>
                <ci> species_1 </ci>
                <ci> parameter_1 </ci>
                <ci> species_11 </ci>
                <ci> k1 </ci>
              </apply>
            </apply>
          </math>
          <listOfParameters>
            <parameter id="k1" name="k1" value="1"/>
          </listOfParameters>
        </kineticLaw>
      </reaction>
      <reaction metaid="COPASI17" id="reaction_2" name="2" reversible="false">
        <annotation>
          <COPASI xmlns="http://www.copasi.org/static/sbml">
            <rdf:RDF xmlns:dcterms="http://purl.org/dc/terms/" xmlns:rdf="http://www.w3.org/1999/02/22-rdf-syntax-ns#">
              <rdf:Description rdf:about="#COPASI17">
                <dcterms:created>
                  <rdf:Description>
                    <dcterms:W3CDTF>2011-07-20T16:11:12Z</dcterms:W3CDTF>
                  </rdf:Description>
                </dcterms:created>
              </rdf:Description>
            </rdf:RDF>
          </COPASI>
        </annotation>
        <listOfReactants>
          <speciesReference species="species_2"/>
        </listOfReactants>
        <listOfProducts>
          <speciesReference species="species_1"/>
        </listOfProducts>
        <listOfModifiers>
          <modifierSpeciesReference species="species_9"/>
          <modifierSpeciesReference species="species_1"/>
        </listOfModifiers>
        <kineticLaw>
          <math xmlns="http://www.w3.org/1998/Math/MathML">
            <apply>
              <times/>
              <ci> compartment_1 </ci>
              <apply>
                <ci> function_2 </ci>
                <ci> species_2 </ci>
                <ci> parameter_2 </ci>
                <ci> k2 </ci>
                <ci> species_9 </ci>
                <ci> species_1 </ci>
                <ci> parameter_11 </ci>
              </apply>
            </apply>
          </math>
          <listOfParameters>
            <parameter id="k2" name="k2" value="0.086"/>
          </listOfParameters>
        </kineticLaw>
      </reaction>
      <reaction metaid="COPASI18" id="reaction_3" name="3" reversible="false">
        <annotation>
          <COPASI xmlns="http://www.copasi.org/static/sbml">
            <rdf:RDF xmlns:dcterms="http://purl.org/dc/terms/" xmlns:rdf="http://www.w3.org/1999/02/22-rdf-syntax-ns#">
              <rdf:Description rdf:about="#COPASI18">
                <dcterms:created>
                  <rdf:Description>
                    <dcterms:W3CDTF>2011-07-20T16:12:18Z</dcterms:W3CDTF>
                  </rdf:Description>
                </dcterms:created>
              </rdf:Description>
            </rdf:RDF>
          </COPASI>
        </annotation>
        <listOfReactants>
          <speciesReference species="species_3"/>
        </listOfReactants>
        <listOfProducts>
          <speciesReference species="species_4"/>
        </listOfProducts>
        <listOfModifiers>
          <modifierSpeciesReference species="species_2"/>
          <modifierSpeciesReference species="species_4"/>
        </listOfModifiers>
        <kineticLaw>
          <math xmlns="http://www.w3.org/1998/Math/MathML">
            <apply>
              <times/>
              <ci> compartment_1 </ci>
              <apply>
                <ci> function_3 </ci>
                <ci> k3 </ci>
                <ci> species_2 </ci>
                <ci> species_3 </ci>
                <ci> parameter_3 </ci>
                <ci> species_4 </ci>
                <ci> parameter_4 </ci>
              </apply>
            </apply>
          </math>
          <listOfParameters>
            <parameter id="k3" name="k3" value="0.01"/>
          </listOfParameters>
        </kineticLaw>
      </reaction>
      <reaction metaid="COPASI19" id="reaction_4" name="4" reversible="false">
        <annotation>
          <COPASI xmlns="http://www.copasi.org/static/sbml">
            <rdf:RDF xmlns:dcterms="http://purl.org/dc/terms/" xmlns:rdf="http://www.w3.org/1999/02/22-rdf-syntax-ns#">
              <rdf:Description rdf:about="#COPASI19">
                <dcterms:created>
                  <rdf:Description>
                    <dcterms:W3CDTF>2011-07-20T16:16:51Z</dcterms:W3CDTF>
                  </rdf:Description>
                </dcterms:created>
              </rdf:Description>
            </rdf:RDF>
          </COPASI>
        </annotation>
        <listOfReactants>
          <speciesReference species="species_4"/>
        </listOfReactants>
        <listOfProducts>
          <speciesReference species="species_5"/>
        </listOfProducts>
        <listOfModifiers>
          <modifierSpeciesReference species="species_2"/>
          <modifierSpeciesReference species="species_3"/>
        </listOfModifiers>
        <kineticLaw>
          <math xmlns="http://www.w3.org/1998/Math/MathML">
            <apply>
              <times/>
              <ci> compartment_1 </ci>
              <apply>
                <ci> function_4 </ci>
                <ci> k4 </ci>
                <ci> species_2 </ci>
                <ci> species_4 </ci>
                <ci> parameter_4 </ci>
                <ci> species_3 </ci>
                <ci> parameter_3 </ci>
              </apply>
            </apply>
          </math>
          <listOfParameters>
            <parameter id="k4" name="k4" value="15"/>
          </listOfParameters>
        </kineticLaw>
      </reaction>
      <reaction metaid="COPASI20" id="reaction_5" name="5" reversible="false">
        <annotation>
          <COPASI xmlns="http://www.copasi.org/static/sbml">
            <rdf:RDF xmlns:dcterms="http://purl.org/dc/terms/" xmlns:rdf="http://www.w3.org/1999/02/22-rdf-syntax-ns#">
              <rdf:Description rdf:about="#COPASI20">
                <dcterms:created>
                  <rdf:Description>
                    <dcterms:W3CDTF>2011-07-20T16:19:35Z</dcterms:W3CDTF>
                  </rdf:Description>
                </dcterms:created>
              </rdf:Description>
            </rdf:RDF>
          </COPASI>
        </annotation>
        <listOfReactants>
          <speciesReference species="species_5"/>
        </listOfReactants>
        <listOfProducts>
          <speciesReference species="species_4"/>
        </listOfProducts>
        <listOfModifiers>
          <modifierSpeciesReference species="species_4"/>
          <modifierSpeciesReference species="species_7"/>
          <modifierSpeciesReference species="species_8"/>
          <modifierSpeciesReference species="species_3"/>
          <modifierSpeciesReference species="species_6"/>
          <modifierSpeciesReference species="species_10"/>
        </listOfModifiers>
        <kineticLaw>
          <math xmlns="http://www.w3.org/1998/Math/MathML">
            <apply>
              <times/>
              <ci> compartment_1 </ci>
              <apply>
                <ci> function_5 </ci>
                <ci> k5 </ci>
                <ci> species_5 </ci>
                <ci> parameter_5 </ci>
                <ci> species_4 </ci>
                <ci> species_7 </ci>
                <ci> species_8 </ci>
                <ci> species_3 </ci>
                <ci> species_6 </ci>
                <ci> species_10 </ci>
                <ci> parameter_6 </ci>
                <ci> parameter_12 </ci>
                <ci> parameter_10 </ci>
                <ci> parameter_9 </ci>
              </apply>
            </apply>
          </math>
          <listOfParameters>
            <parameter id="k5" name="k5" value="0.092"/>
          </listOfParameters>
        </kineticLaw>
      </reaction>
      <reaction metaid="COPASI21" id="reaction_6" name="6" reversible="false">
        <annotation>
          <COPASI xmlns="http://www.copasi.org/static/sbml">
            <rdf:RDF xmlns:dcterms="http://purl.org/dc/terms/" xmlns:rdf="http://www.w3.org/1999/02/22-rdf-syntax-ns#">
              <rdf:Description rdf:about="#COPASI21">
                <dcterms:created>
                  <rdf:Description>
                    <dcterms:W3CDTF>2011-07-20T16:21:49Z</dcterms:W3CDTF>
                  </rdf:Description>
                </dcterms:created>
              </rdf:Description>
            </rdf:RDF>
          </COPASI>
        </annotation>
        <listOfReactants>
          <speciesReference species="species_4"/>
        </listOfReactants>
        <listOfProducts>
          <speciesReference species="species_3"/>
        </listOfProducts>
        <listOfModifiers>
          <modifierSpeciesReference species="species_5"/>
          <modifierSpeciesReference species="species_7"/>
          <modifierSpeciesReference species="species_8"/>
          <modifierSpeciesReference species="species_3"/>
          <modifierSpeciesReference species="species_6"/>
          <modifierSpeciesReference species="species_10"/>
        </listOfModifiers>
        <kineticLaw>
          <math xmlns="http://www.w3.org/1998/Math/MathML">
            <apply>
              <times/>
              <ci> compartment_1 </ci>
              <apply>
                <ci> function_6 </ci>
                <ci> k6 </ci>
                <ci> species_4 </ci>
                <ci> parameter_6 </ci>
                <ci> species_5 </ci>
                <ci> species_7 </ci>
                <ci> species_8 </ci>
                <ci> species_3 </ci>
                <ci> species_6 </ci>
                <ci> species_10 </ci>
                <ci> parameter_5 </ci>
                <ci> parameter_12 </ci>
                <ci> parameter_9 </ci>
                <ci> parameter_10 </ci>
              </apply>
            </apply>
          </math>
          <listOfParameters>
            <parameter id="k6" name="k6" value="0.086"/>
          </listOfParameters>
        </kineticLaw>
      </reaction>
      <reaction metaid="COPASI22" id="reaction_7" name="7" reversible="false">
        <annotation>
          <COPASI xmlns="http://www.copasi.org/static/sbml">
            <rdf:RDF xmlns:dcterms="http://purl.org/dc/terms/" xmlns:rdf="http://www.w3.org/1999/02/22-rdf-syntax-ns#">
              <rdf:Description rdf:about="#COPASI22">
                <dcterms:created>
                  <rdf:Description>
                    <dcterms:W3CDTF>2011-07-20T16:24:50Z</dcterms:W3CDTF>
                  </rdf:Description>
                </dcterms:created>
              </rdf:Description>
            </rdf:RDF>
          </COPASI>
        </annotation>
        <listOfReactants>
          <speciesReference species="species_6"/>
        </listOfReactants>
        <listOfProducts>
          <speciesReference species="species_7"/>
        </listOfProducts>
        <listOfModifiers>
          <modifierSpeciesReference species="species_5"/>
          <modifierSpeciesReference species="species_7"/>
        </listOfModifiers>
        <kineticLaw>
          <math xmlns="http://www.w3.org/1998/Math/MathML">
            <apply>
              <times/>
              <ci> compartment_1 </ci>
              <apply>
                <ci> function_7 </ci>
                <ci> k7 </ci>
                <ci> species_5 </ci>
                <ci> species_6 </ci>
                <ci> parameter_7 </ci>
                <ci> species_7 </ci>
                <ci> parameter_8 </ci>
              </apply>
            </apply>
          </math>
          <listOfParameters>
            <parameter id="k7" name="k7" value="0.01"/>
          </listOfParameters>
        </kineticLaw>
      </reaction>
      <reaction metaid="COPASI23" id="reaction_8" name="8" reversible="false">
        <annotation>
          <COPASI xmlns="http://www.copasi.org/static/sbml">
            <rdf:RDF xmlns:dcterms="http://purl.org/dc/terms/" xmlns:rdf="http://www.w3.org/1999/02/22-rdf-syntax-ns#">
              <rdf:Description rdf:about="#COPASI23">
                <dcterms:created>
                  <rdf:Description>
                    <dcterms:W3CDTF>2011-07-20T16:29:05Z</dcterms:W3CDTF>
                  </rdf:Description>
                </dcterms:created>
              </rdf:Description>
            </rdf:RDF>
          </COPASI>
        </annotation>
        <listOfReactants>
          <speciesReference species="species_7"/>
        </listOfReactants>
        <listOfProducts>
          <speciesReference species="species_8"/>
        </listOfProducts>
        <listOfModifiers>
          <modifierSpeciesReference species="species_5"/>
          <modifierSpeciesReference species="species_6"/>
        </listOfModifiers>
        <kineticLaw>
          <math xmlns="http://www.w3.org/1998/Math/MathML">
            <apply>
              <times/>
              <ci> compartment_1 </ci>
              <apply>
                <ci> function_8 </ci>
                <ci> k7 </ci>
                <ci> species_5 </ci>
                <ci> species_7 </ci>
                <ci> parameter_8 </ci>
                <ci> species_6 </ci>
                <ci> parameter_7 </ci>
              </apply>
            </apply>
          </math>
          <listOfParameters>
            <parameter id="k7" name="k7" value="15"/>
          </listOfParameters>
        </kineticLaw>
      </reaction>
      <reaction metaid="COPASI24" id="reaction_9" name="9" reversible="false">
        <annotation>
          <COPASI xmlns="http://www.copasi.org/static/sbml">
            <rdf:RDF xmlns:dcterms="http://purl.org/dc/terms/" xmlns:rdf="http://www.w3.org/1999/02/22-rdf-syntax-ns#">
              <rdf:Description rdf:about="#COPASI24">
                <dcterms:created>
                  <rdf:Description>
                    <dcterms:W3CDTF>2011-07-20T16:30:03Z</dcterms:W3CDTF>
                  </rdf:Description>
                </dcterms:created>
              </rdf:Description>
            </rdf:RDF>
          </COPASI>
        </annotation>
        <listOfReactants>
          <speciesReference species="species_8"/>
        </listOfReactants>
        <listOfProducts>
          <speciesReference species="species_7"/>
        </listOfProducts>
        <listOfModifiers>
          <modifierSpeciesReference species="species_5"/>
          <modifierSpeciesReference species="species_4"/>
          <modifierSpeciesReference species="species_7"/>
          <modifierSpeciesReference species="species_3"/>
          <modifierSpeciesReference species="species_6"/>
          <modifierSpeciesReference species="species_10"/>
        </listOfModifiers>
        <kineticLaw>
          <math xmlns="http://www.w3.org/1998/Math/MathML">
            <apply>
              <times/>
              <ci> compartment_1 </ci>
              <apply>
                <ci> function_9 </ci>
                <ci> k9 </ci>
                <ci> species_8 </ci>
                <ci> parameter_9 </ci>
                <ci> species_5 </ci>
                <ci> species_4 </ci>
                <ci> species_7 </ci>
                <ci> species_3 </ci>
                <ci> species_6 </ci>
                <ci> species_10 </ci>
                <ci> parameter_5 </ci>
                <ci> parameter_6 </ci>
                <ci> parameter_12 </ci>
                <ci> parameter_10 </ci>
              </apply>
            </apply>
          </math>
          <listOfParameters>
            <parameter id="k9" name="k9" value="0.092"/>
          </listOfParameters>
        </kineticLaw>
      </reaction>
      <reaction metaid="COPASI25" id="reaction_10" name="10" reversible="false">
        <annotation>
          <COPASI xmlns="http://www.copasi.org/static/sbml">
            <rdf:RDF xmlns:dcterms="http://purl.org/dc/terms/" xmlns:rdf="http://www.w3.org/1999/02/22-rdf-syntax-ns#">
              <rdf:Description rdf:about="#COPASI25">
                <dcterms:created>
                  <rdf:Description>
                    <dcterms:W3CDTF>2011-07-20T16:43:10Z</dcterms:W3CDTF>
                  </rdf:Description>
                </dcterms:created>
              </rdf:Description>
            </rdf:RDF>
          </COPASI>
        </annotation>
        <listOfReactants>
          <speciesReference species="species_7"/>
        </listOfReactants>
        <listOfProducts>
          <speciesReference species="species_6"/>
        </listOfProducts>
        <listOfModifiers>
          <modifierSpeciesReference species="species_5"/>
          <modifierSpeciesReference species="species_4"/>
          <modifierSpeciesReference species="species_8"/>
          <modifierSpeciesReference species="species_6"/>
          <modifierSpeciesReference species="species_10"/>
        </listOfModifiers>
        <kineticLaw>
          <math xmlns="http://www.w3.org/1998/Math/MathML">
            <apply>
              <times/>
              <ci> compartment_1 </ci>
              <apply>
                <ci> function_10 </ci>
                <ci> k10 </ci>
                <ci> species_7 </ci>
                <ci> parameter_10 </ci>
                <ci> species_5 </ci>
                <ci> species_4 </ci>
                <ci> species_8 </ci>
                <ci> species_6 </ci>
                <ci> species_10 </ci>
                <ci> species_10 </ci>
                <ci> parameter_5 </ci>
                <ci> parameter_6 </ci>
                <ci> parameter_12 </ci>
                <ci> parameter_9 </ci>
              </apply>
            </apply>
          </math>
          <listOfParameters>
            <parameter id="k10" name="k10" value="0.086"/>
          </listOfParameters>
        </kineticLaw>
      </reaction>
    </listOfReactions>
    <listOfEvents>
      <event metaid="COPASI15" id="event_1" name="event_1">
        <annotation>
          <COPASI xmlns="http://www.copasi.org/static/sbml">
            <rdf:RDF xmlns:dcterms="http://purl.org/dc/terms/" xmlns:rdf="http://www.w3.org/1999/02/22-rdf-syntax-ns#">
              <rdf:Description rdf:about="#COPASI15">
                <dcterms:created>
                  <rdf:Description>
                    <dcterms:W3CDTF>2011-12-21T15:11:06Z</dcterms:W3CDTF>
                  </rdf:Description>
                </dcterms:created>
              </rdf:Description>
            </rdf:RDF>
          </COPASI>
        </annotation>
        <trigger>
          <math xmlns="http://www.w3.org/1998/Math/MathML">
            <apply>
              <gt/>
              <csymbol encoding="text" definitionURL="http://www.sbml.org/sbml/symbols/time"> time </csymbol>
              <cn> 60000 </cn>
            </apply>
          </math>
        </trigger>
        <listOfEventAssignments>
          <eventAssignment variable="species_11">
            <math xmlns="http://www.w3.org/1998/Math/MathML">
              <cn> 0 </cn>
            </math>
          </eventAssignment>
        </listOfEventAssignments>
      </event>
    </listOfEvents>
  </model>
</sbml>
